# Supplementary material for: Dual Targeting with Cell Surface Electrical Charge and Folic Acid via Superparamagnetic Fe3O4@Cu2–xS for Photothermal Cancer Cell Killing
Source: Cancers (Basel). 2021 Oct 21;13(21):5275. doi: 10.3390/cancers13215275 (PMC8582571; doi:10.3390/cancers13215275)
Supplement: Supplementary file 1 [file cancers-13-05275-s001.zip]

Archive with 1 entries (1 files):
- cancers-1397736-supplementary.pdf
